# Supplementary material for: Bioinformatic prediction, deep sequencing of microRNAs and expression analysis during phenotypic plasticity in the pea aphid, Acyrthosiphon pisum
Source: BMC Genomics. 2010 May 5;11:281. doi: 10.1186/1471-2164-11-281 (PMC2880305; doi:10.1186/1471-2164-11-281)
Supplement: Additional file 1 — A. pisum microRNAs. list of predicted miRNAs from the pea aphid genome. The table presents the name, sequence of the mature A. pisum predicted miRNA, sequence of the hairpin precursor(s), reference of the genomic scaffold that includes the microRNA within the A. pisum genome, strand sense, method used for identification of the miRNA, clusterisation, genomic organisation (and identity of the protein coding gene, if the miRNA is predicted to be located within an exon) and conservation of the microRNA. The 11 mir* predicted as mature microRNA by miRDeep and/or GR4500 are indicated in this table but are shaded in grey. [file 1471-2164-11-281-S1.XLS]

## Sheet: Sheet1
Table S1: list of miRNA precursors from the pea aphid genome
Cluster column indicates the inclusion of the precursor in a cluster, with the total number of member of this cluster in parenthesis.
Some cluster may contain overlapping precursor.
Scaffold corresponds to the Acyr 1.0 assembly of the LSR1 pea aphid genome.
Name	Mature	Precursor sequence	scaffold	Strand	Identification method	Cluster	genomic position	Predicted gene	Conservation
Ap-bantam	TGAGATCATTGTGAAAGCTAAT	TGGTTTTCACTTTGATCTGTCAGATTTATCATTGTTCATTCTGAGATCATTGTGAAAGCTAAT	EQ128514	-1	miRDeep/miRBase/GR4500	/	intergenic	/	1
Ap-let-7	TGAGGTAGTTGGTTGTATAGT	TGAGGTAGTTGGTTGTATAGTAGTTTATTATTTGACTTTACTATACAATCGGCTAACTTTACT	EQ112277	1	miRDeep/miRBase/GR4500	EQ112277-cl1 (2)	intergenic	/	1
Ap-mir-1	TGGAATGTAAAGAAGTATGGAG	CCGTACTTCTTGTATGTTCGCATAGTGTGCGCGAGCCATTTGGCCGAATTTTACGACGTATGGAATGTAAAGAAGTATGGAG	EQ113786	-1	miRDeep/miRBase	/	exon	ACYPI48401 (GLEAN_28401)	1
Ap-mir-10	TACCCTGTAGATCCGAATTTGT	ATGCTCTACATCTACCCTGTAGATCCGAATTTGTTTGAAAAACGGCGACAAATTCGGTTCTAGAGAGGTTTGTGTGGTGCATATT	EQ126107	-1	miRDeep/miRBase/GR4500	/	intergenic	/	1
Ap-mir-100	GACCCGTAGATCCGAACTTGTG	GACCCGTAGATCCGAACTTGTGTCGCAAAGTTTAGTATCACAAGTTCGTTTCTAGAGGATAC	EQ112277	1	miRDeep/miRBase/GR4500	EQ112277-cl1 (2)	intergenic	/	1
Ap-mir-1000	ATATTGTCCTGTCACAGCAGTA	ATATTGTCCTGTCACAGCAGTAATGTCACGTATCTGAATCGTACTGCTGTCGCGGGACATTTTCG	EQ113332	-1	miRDeep/miRBase/GR4500	/	intron	ACYPI010053 (LOC100169433)	1
Ap-mir-124	TAAGGCACGCGGTGAATGCCA	GCGTTCACTGTTGAGCCTATATGTTGTTAATATGAATCATAAGGCACGCGGTGAATGCCA	EQ120413	1	miRDeep/miRBase/GR4500	/	intergenic	/	1
Ap-mir-137	TTATTGCTTGAGAATACACGTA	AGACTAACTTGGTTGGCCCCGCGTATTCTTGGGACATAACACATATTTAAGACTGTTATTGCTTGAGAATACACGTAGTTGACAAGTTTAAACT	EQ114799	1	miRDeep/miRBase/GR4500	/	intergenic		1
Ap-mir-13a	TATCACAGCCACTTTGATGAGC	CCGTCAAAATGGATGTGAAGTGGTTTTTTTTACTATTCATATCACAGCCACTTTGATGAGC	EQ119865	-1	miRDeep/miRBase/GR4500	EQ119865-cl1 (6)	intron	ACYPI004703 (LOC100163630)	1
Ap-mir13b	TATCACAGCCGTTTTTGAC	TGGTCAAATCGGATGTGACGTGTTGATATTTATATTCATATCACAGCCGTTTTTGACAATT	EQ119865	-1	miRDeep	EQ119865-cl1 (6)	intron	ACYPI004703 (LOC100163630)	1
Ap-mir-14	TCAGTCTTTTTCTCTCTCCTAT	ATAAATCGGAAGGGCATGCGTCGGAGAGAGATAACAGGCTTTGGCTTTTTATGTATTTTATTAGTCAGTCTTTTTCTCTCTCCTATTTACCCACCGAA	EQ112786	-1	miRDeep/miRBase	/	intergenic	/	1
Ap-mir-184a	TGGACGGAGAACTGATAAAGGA	CTTTATCATTCTCTGGTCTTGTGTGAATTTTATACTACTGGACGGAGAACTGATAAAGGA	EQ114779	-1	miRDeep/miRBase	/	intergenic	/	1
Ap-mir-184b	TGGACGGAGAACTGATAAGGGCT	TCCTTATCATTCTTCGCCTTGTGTGCAATTTAAACAACTGGACGGAGAACTGATAAGGGCT	EQ121355	1	miRDeep/miRBase/GR4500	/	exon	ACYPI45954 (GLEAN_25954)	1
Ap-mir-190	AGATATGTTTGATATTCTTG	AGATATGTTTGATATTCTTGGTTGTTATATTTGAAACCGACCGAGAATCGGACATATTTTA	EQ120795	-1	miRDeep/miRBase/GR4500	/	intron	ACYPI008253 (LOC100167456)	1
Ap-mir-219	TGATTGTCCAAACGCAATTCTTG	TCTCAGGCTGTGATTGTCCAAACGCAATTCTTGTTAAACGTATATATGCAATCAAGGATTGAGTAGGGACGTCAACGCTTGAGA	EQ126530	1	miRDeep/miRBase/GR4500	/	intergenic	/	1
Ap-mir-228	AATGGCACTGAAAGAATTCACGGG	AATGGCACTGAAAGAATTCACGGGGTACATATTTACACATCACCCGTAGTTCTTCTGTGCCGTATT	EQ127560	1	miRDeep/GR4500	EQ127560-cl1 (2)	exon	ACYPI40452 (GLEAN_20452)	1
Ap-mir-252	CTAAGTACTAGTGCCGCGGGAG	CTAAGTACTAGTGCCGCGGGAGTGATATCCGTTTTTTGTATCTCCTGCAGCTCAAGTGCTTATCA	EQ112809	-1	miRDeep/miRBase/GR4500	EQ112809-cl1 (2)	intron	ACYPI000711 (LOC100159328)	1
Ap-mir-263b	CTTGGCACTGGAAGAATTCACAGA	CTTGGCACTGGAAGAATTCACAGACTAATTATTGAAGATCGTGAGTCTCCTGGTGTCAACTA	EQ127560	1	miRDeep/miRBase/GR4500	EQ127560-cl1 (2)	intergenic	/	1
Ap-mir-275	TCAGGTACCTGAAGTAGCGCG	GGCTGCTACAGGCACTCTTAGACTCTTTAATGTTGACGAAGTCAGGTACCTGAAGTAGCGCG	EQ128518	-1	miRDeep/miRBase/GR4500	/	intergenic	/	1
Ap-mir-276	AGCGAGGTATAGAGTTCCTACG	CCACTAGCGAGGTATAGAGTTCCTACGTTCAAATTATTAATGTTACTCGTAGGAACTTCATACCGTGCTCTTGG	EQ121788(52836..52895)	-1	miRDeep/miRBase/GR4500	/	intron	ACYPI48859 (GLEAN_28859)	1
Ap-mir-277	TAAATGCACTATCTGGTACGACA	CCGTACCAGAAGTGTTTTTGACATGGACACACGGTTTTCGCCGTTCCCAAATCATGTAAATGCACTATCTGGTACGACA	EQ127026	-1	miRDeep/miRBase/GR4500	EQ127026-cl1 (3)	intron	ACYPI009782 (LOC100169136)	1
Ap-mir-278	TCGGTGGGACTTTCGTTCGTTT	ACGGACGAAGGTTTCATCAATCGTGTTACAGATAAACGTGTCGGTCGGTGGGACTTTCGTTCGTTT	EQ116274	-1	miRDeep/miRBase/GR4500	/	intergenic	/	1
Ap-mir-279a	TGACTAGATCCACACTCATCC	ATGGGTGTGTGTCTAGTGACATGCGTTTTATATTTGACAGACATGACTAGATCCACACTCATCC	EQ110781	-1	miRDeep/miRBase	/	intergenic	/	1
Ap-mir-279b	TGACTAGATCTACACTCATCA	GTGGGTGTTTTTCTAGTCGACACTGAATATTCAAAGCTGTGACTAGATCTACACTCATCA	EQ117784	1	miRDeep/GR4500	/	intron	ACYPI008858 (LOC100168132)	1
Ap-mir-281	TGTCATGGAGTTGCTCTCTTT	AAGAGAGCTATCCGTCGACAGTATAATTTTTAACTACACTGTCATGGAGTTGCTCTCTTTA	EQ111273	-1	miRDeep/miRBase/GR4500	/	intergenic	/	1
Ap-mir-29b	TAGCACCATTTGAAACCAGT	TGGTTTCGTATTGGTGCATAGAAGTATTAATTTTGTAACTTGTCTAGCACCATTTGAAACCAGT	EQ116308	1	miRDeep/GR4500	/	intergenic	/	1
Ap-mir-2a-1a	TATCACAGCCAGCTTTGATGAGCG	CTCACAAAGTAACTGTGAAATGTTGGTATATTGAGTCATATCACAGCCAGCTTTGATGAGCG	EQ119865	-1	miRDeep/miRBase/GR4500	EQ119865-cl1 (6)	intron	ACYPI004703 (LOC100163630)	1
Ap-mir-2a-1b	TATCACAGCCAGCTTTGTATGAGCA	CTCGTCAAAGTGGTTGTGAAACGTTCTGGTTTTCATTTTAAATTCAATTAATATCGTATCACAGCCAGCTTTGTATGAGCA	EQ119865	-1	miRDeep/miRBase/GR4500	EQ119865-cl1 (6)	intron	ACYPI004703 (LOC100163630)	1
Ap-mir-2b	CCGTCAAAGCGGGCTGTCGTA	CCGTCAAAGCGGGCTGTCGTAGAGTGTTCATTTTCTTTGACTATCACAGCCAGCTTTGATGAGCA	EQ119865	-1	miRDeep/GR4500	EQ119865-cl1 (6)	intron	ACYPI004703 (LOC100163630)	1
Ap-mir-305	ATTGTACTTCATCAGGTGCTCTG	GTTGATTGTACTTCATCAGGTGCTCTGGTAATGCTGAAAATCCCGGCACTTGTTGGAGTGCAATTCAC	Unassembled reads		miRBase	/	/	/	1
Ap-mir-307	CCACAACCTCCTTGAGTGAGCGA	ACTCACTCAATTTGGATGTGATGTTCAAATTGGCGCCACCACAACCTCCTTGAGTGAGCGA	EQ111291	-1	miRDeep/miRBase/GR4500	/	intergenic	/	1
Ap-mir-307	CCACAACCTCCTTGAGTGAGCGA	ACTCACTCAATTTGGATGTGATGTTCAAATTGGCGCCACCACAACCTCCTTGAGTGAGCGA	EQ112386	1	miRDeep/miRBase/GR4500	/	intergenic	/	1
Ap-mir315	TTTTGATTGTTGCTCAGAAAGCC	TTTTGATTGTTGCTCAGAAAGCCTTTCATATATTGTACGGTGGCTTTCTAGCAATAATCATGACC	EQ121797	-1	miRDeep/miRBase/GR4500	/	intergenic	/	1
Ap-mir-316	TGTCTTTTTCCGCTTTGCTGCCG	TGTCTTTTTCCGCTTTGCTGCCGAAGTGTAAATACGATTTGACAGCAAAGTGAAAGAGACTG	EQ111780	1	miRDeep/miRBase/GR4500	/	intergenic	/	1
Apmir-317	TGAACACAGCTGGTGGTATCT	AACCTCGCTGTGTTAACTTGTCATGTTATTTCGATAATTATTCGATGAAATCAGAGTGAACACAGCTGGTGGTATCT	EQ127026	-1	miRDeep/miRBase	EQ127026-cl1 (3)	intron	ACYPI009782 (LOC100169136)	1
Ap-mir-34	TGGCAGTGTGATTAGCTGGTTG	TGGCAGTGTGATTAGCTGGTTGTGTACATATTTGATATTATACTCACGGCCACTAAGCACATTCCACT	EQ127026	-1	miRDeep/miRBase	EQ127026-cl1 (3)	intron	ACYPI009782 (LOC100169136)	1
Ap-mir-7	TGGAAGACTAGTGATTTTGTTGTT	TGGAAGACTAGTGATTTTGTTGTTTTAAAAAAAAAGTATTTTCCTAACAAGAAGTCTCTAGTCTTCTTAC	EQ118793	1	miRDeep/miRBase/GR4500	/	exon	ACYPI010015 (LOC100169390)	1
Ap-mir-71	TGAAAGACATGGGTAGTGAGATG	TGAAAGACATGGGTAGTGAGATGCGGTATATTTAAGATTGTCTCACTATCTTGTCTTTCATG	EQ119865	-1	miRDeep/miRBase/GR4500	EQ119865-cl1 (6)	intron	ACYPI004703 (LOC100163630)	1
Ap-mir-76	TTCGTTGTCGATGAAACCTTGA	TGGGTTTCTTGATGACTGGGACCTTGACATTATATTAATATGGTTCGTTGTCGATGAAACCTTGA	EQ110836	1	miRDeep	/	intergenic	/	1
Ap-mir-79	TAAAGCTAGATTACCAAAGCAT	TCCATGCTTTGGCGCTTTAGCTGTATGATAGAATTTAATATTTCATAAAGCTAGATTACCAAAGCATGGA	Unassembled reads		miRBase	/	/	/	1
Ap-mir-8	TAATACTGTCAGGTAATGATGTC	CGTCTTACTTGGGCAGGATTAGAGTGACAATTGATATGTCTAATACTGTCAGGTAATGATGTC	EQ122275	1	miRDeep/miRBase	/	intergenic	/	1
Ap-mir-87a	GTGAGCAAAGTTTCAGGCGTGT	TCGCCTGAAACTTGCTTTGACCTAAGTACATTTGCATCAAGGTGAGCAAAGTTTCAGGCGTGT	EQ120309	1	miRDeep/miRBase	EQ120309-cl1 (2)	exon	ACYPI43328 (GLEAN_23328)	1
Ap-mir-87b	GTGAGCAAAGTTTCAGGTGTGC	GGGCCTGACTCATTGCTCAACCTGTGTTATTGATACGTTATTAGGTGAGCAAAGTTTCAGGTGTGC	EQ120309	1	miRDeep/miRBase/GR4500	EQ120309-cl1 (2)	exon	ACYPI43328 (GLEAN_23328)	1
Ap-mir-927	TTTAGAATTCCTACGCTTTACC	TTTAGAATTCCTACGCTTTACCGTACAATTTTATCGGCAAAGCGTTTGAATTGTAAAAC	EQ119773	-1	miRDeep/miRBase/GR4500	/	intergenic	/	1
Ap-mir-929	AAATTGACTCTAGTAGGGAG	AAATTGACTCTAGTAGGGAGTCCTTATATTTAATGTGACTCCCTAATGGGGTCAGATTGA	EQ111367	1	miRDeep/miRBase/GR4500	/	intron	ACYPI007078 (LOC100166185)	1
Ap-mir-92a	TATTGCACATGTCCCGGCCAAT	TGGTCGTCGACTTGTGCAACTATTGTACAATTTTAATCAGACTAATATTGCACATGTCCCGGCCAAT	EQ114817	1	miRDeep/GR4500	EQ114817-cl1 (2)	exon	ACYPI51590 (GLEAN_31590)	1
Ap-mir-92a	TATTGCACATGTCCCGGCCAAT	TGGTCGTCGACTTGTGCAACTATTGTACAATTTTAATCAGACTAATATTGCACATGTCCCGGCCAAT	EQ122613	1	miRDeep/GR4500	EQ122613-cl1 (2)	intergenic	/	1
Ap-mir-92b	TATTGCACTTGACCCAGCCTGC	AGGTTGTGTTGTTTGCAATATGTATTGTACATTACCGTGTGCGGTCCGTACACGATCTCATATTGCACTTGACCCAGCCTGC	EQ114817	1	miRDeep	EQ114817-cl1 (2)	intergenic	/	1
Ap-mir-92b	TATTGCACTTGACCCAGCCTGC	AGGTTGTGTTGTTTGCAATATGTATTGTACATTACCGTGTGCGGTCCGTACACGATCTCATATTGCACTTGACCCAGCCTGC	EQ122613	1	miRDeep	EQ122613-cl1 (2)	intergenic	/	1
Ap-mir-965	TAAGCGTATAGCTTTTCCCCTT	GAGGAAAAGTTATAACGGTTATGTTCATAATAACAGTCGTAAGCGTATAGCTTTTCCCCTT	EQ113318	-1	miRDeep/miRBase/GR4500	/	intron	ACYPI005853 (LOC100164870)	1
Ap-mir-971	TTGGTGTTCAACCTTACAGTGAG	CACTTTAAGTTTGAGCACCAAGCCTCAGGCTTATTGTTTGGTGTTCAACCTTACAGTGAG	EQ121784	1	miRDeep	EQ121784-cl1 (2)	intron	ACYPI004084 (LOC100162966)	1
Ap-mir-971	TTGGTGTTCAACCTTACAGTGAG	CACTTTAAGTTTGAGCACCAAGCCTCAGGCTTATTGTTTGGTGTTCAACCTTACAGTGAG	EQ121784	1	miRDeep	EQ121784-cl1 (2)	intron	ACYPI004084 (LOC100162966)	1
Ap-mir-993	GAAGCTCGTCTCTACAGGTATCT	TCCGTGATCTACCCTGTAGATCCGGGCTTTTGTAGAATAATCGATATGTTCAGAAGCTCGTCTCTACAGGTATCTTACGGA	EQ121778	-1	miRDeep/miRBase/GR4500	/	exon		1
Ap-mir-996	TGACTAGAGTTACACTCGTCA	ACGGGTGTAGTCTTTAGTGCACGTTAATATTTATAGTCGTGACTAGAGTTACACTCGTCA	EQ122832	1	miRDeep/GR4500	/	intron	ACYPI002313 (LOC100161059)	1
Ap-mir-996	TGACTAGAGTTACACTCGTCA	ACGGGTGTAGTCTTTAGTGCACGTTAATATTTATAGTCGTGACTAGAGTTACACTCGTCA	EQ127000	1	miRDeep/GR4500	/	intron	ACYPI000131 (LOC100158691)	1
Ap-mir-998	TAGCACCATGGAATTCAGCTG	GCTGAATTTTACGAGTGCCGCATGTAATGTATGTCTTGTAGCACCATGGAATTCAGCTG	EQ122836	1	miRDeep	/	intron	ACYPI004845 (LOC100163786)	1
Ap-mir-9a	TCTTTGGTTATCTAGCTGTATGA	TCTTTGGTTATCTAGCTGTATGAGTGTTACGTATGAAGCTCCTCATAGGTCTAGGTGACCGAAGTTA	EQ116916	1	miRDeep/miRBase/GR4500	/	intergenic	/	1
Ap-mir-9c	TCTTTGGTATTCTAGCTGTAG	AATGCTAATAACTTTGGTACTAAAGCTTTAGGATGTTTCTTAAAAATTTAACCTACAGCTAGAATACCAAAGAGATCAACTC	EQ115277(10207..10266)	1	miRBase	/	intron	ACYPI008587 (LOC100167829)	1
Ap-mir-9c2	TCTTTGGTACTTTAGCTGTAG	TCTTTGGTACTTTAGCTGTAGGTATATTTTAAAGAGACGCCCTAAAGCTTCTGTACCAATGTTA	EQ120876	-1	miRDeep	EQ120876-cl1 (2)	intron	ACYPI009656 (LOC100168998)	1
Ap-mir-iab4	ACGTATACTAAATGTATCCTGA	GGCACCCTGTACGTATACTAAATGTATCCTGAGTGCATTATAAAACTGTCCGGTATACCTTCAGTATACGTAACAGGGTGCC	EQ119279	1	miRBase	/	exon	ACYPI23055 (GLEAN_03055)	1
Ap-mir-X100	TGGAGAACGAATGCGAACGAGTGCGAA	TGGAGAACGAATGCGAACGAGTGCGAACGAATGCAGATTCGGTCCAAAAATTCGTGGGTTCTATTTTTAGT	EQ118928	-1	GR4500	/	intron	ACYPI44831 (GLEAN_24831)	0
Ap-mir-X101	AATCACTGTTACGCTAGAATGTT	AATCACTGTTACGCTAGAATGTTGTAAAATATTAATCAACATTCTGCTTAACGTGATTAT	EQ110806	1	GR4500	/	intergenic	/	0
Ap-mir-X102	ATTAGGATATACCACGGACTAC	ATTAGGATATACCACGGACTACTACAGTAGTGTAGTAGTCCGTGGGATATACTAATGT	EQ124337	-1	GR4500	/	intergenic	/	0
Ap-mir-X103	TGCGACGGAACAGCATGATCAGAAT	TGCGACGGAACAGCATGATCAGAATAGATAAATCGTCGGACTCGCTAGTCGTCGCACG	EQ113685	1	GR4500	/	intergenic	/	0
Ap-mir-X103	TGCGACGGAACAGCATGATCAGAAT	TGCGACGGAACAGCATGATCAGAATAGATAAATCGTCGGACTCGCTAGTCGTCGCACG	EQ115027	1	GR4500	/	intergenic	/	0
Ap-mir-X104	TTGCGCAACAAAATGTAGCAGCCGGT	CGGTGCGTTTCTTTTTTGTTTCGCAACATATATTTTGCAACAGAATGTTGCGTTGCGCAACAAAATGTAGCAGCCGGT	EQ120526	1	GR4500	/	intergenic	/	0
Ap-mir-X104	TTGCGCAACAAAATGTAGCAGCCGGT	CGGTGCGTTTCTTTTTTGTTTCGCAACATATATTTTGCAACAGAATGTTGCGTTGCGCAACAAAATGTAGCAGCCGGT	EQ125300	1	GR4500	/	intergenic	/	0
Ap-mir-X105	CAAATTGACTATGCATATGGACA	CCTGTATGCATAGTTAATTTATGTGACACACAAATTGACTATGCATATGGACA	EQ114807	-1	GR4500	/	intron	ACYPI008861 (LOC100168135)	0
Ap-mir-X106	AAGAACTTTCAACAGCTAGCA	AAGAACTTTCAACAGCTAGCAAGTACTTAATTGCTCGTTGTTGCAAGTTCTTGC	EQ128046	1	GR4500	/	intergenic	/	0
Ap-mir-X107	CAATAAGAAGTGGAGGACTACG	TAGTTCTCCACTTCTTAATGGCTGTCAATCATATACATACATATACAACATAGAACAAAATCAACCAATAAGAAGTGGAGGACTACG	EQ117007	1	GR4500	/	intergenic	/	0
Ap-mir-X107	CAATAAGAAGTGGAGGACTACG	TAGTTCTCCACTTCTTAATGGCTGTCAATCATATACATACATATACAACATAGAACAAAATCAACCAATAAGAAGTGGAGGACTACG	EQ124781	1	GR4500	/	intron	ACYPI002452 (LOC100161212)	0
Ap-mir-X108	CATTGAACGCAAGCATTAACGGA	AGTTGGTGTTTCGTTTAAGGGTTAGGCATATATAAATAACAACATTGAACGCAAGCATTAACGGA	EQ121478	-1	GR4500	/	intergenic	/	0
Ap-mir-X109	TCCATCTTGAAGAAGACCCAA	GGGTCTTCGTCAAGATGGAAGTGTGATTTCATTTCATTTCATTTTTCATTTCATTTCTTCCATCTTGAAGAAGACCCAA	EQ110929	1	GR4500	/	intergenic	/	1
Ap-mir-X11	TTACTGGACATTGTAAGAACGG	GGTTCTTACGACCTCCGGTTAAAGTTAACCGACACTTTACTGGACATTGTAAGAACGG	EQ119285	1	miRDeep/GR4500	/	intron	ACYPI006625 (LOC100165693)	0
Ap-mir-X11	TTACTGGACATTGTAAGAACGG	TTTCTTACAATGTCAAAATTAACCGACACTTTACTGGACATTGTAAGAACGG	EQ118948	1	miRDeep/GR4500	/	intron	ACYPI000523 (LOC100159124)	0
Ap-mir-X110	ATACCAAAGAAAGGACCAAC	ATACCAAAGAAAGGACCAACAATATACCTATACCTACCTGTTGGTTTTTTCTTTGGTATCA	EQ118805	1	GR4500	/	intergenic	/	1
Ap-mir-X111	TTCGGATTGGTAGTCGCTTCGTCGGAA	TTCGGATTGGTAGTCGCTTCGTCGGAATATCGATTGCGCGAGGCGGCGGTCGATAATGATTA	EQ117945	1	GR4500	/	intergenic	/	0
Ap-mir-X12	ATTGGTAACACATACGTCTTTAG	ATTGGTAACACATACGTCTTTAGCCTTTTTGTGGAAATCTAAAGATGTTATTGTTACCTACGG	EQ111320	-1	miRDeep	EQ111320-cl1 (4)	intergenic	/	0
Ap-mir-X14	CGGTCTGTCGCAGAACACGGCA	CCGTGTTCTATGATAGACTCGGCTGGCGCCTGCCGGTCTGTCGCAGAACACGGCA	EQ114340	1	miRDeep	/	exon	ACYPI36175 (GLEAN_16175)	0
Ap-mir-X15	CCGGACATTGTGAGAACGGCTC	GCCGTTCTTACAATGTTCAGTTTAGTGTCAGTTAACTTTAACCGGACATTGTGAGAACGGCTC	EQ117775	-1	miRDeep/GR4500	/	intron	ACYPI002146 (LOC100160880)	0
Ap-mir-X18	AAAGAATAGAAAATCGAAGGTG	CCTTCGATTTTCTATCCTTTTATAATTTTTGGAATAAAAGAATAGAAAATCGAAGGTG	EQ112788	-1	miRDeep/GR4500	/	intron	ACYPI28259 (GLEAN_08259)	1
Ap-mir-X19	TACTGACTTTCTAATTGATTTA	AATTAATTGGAGAGTCAGTAGCAGTATTATTATTATAGCTACTGACTTTCTAATTGATTTA	EQ114282	1	miRDeep/GR4500	/	intron	ACYPI007386 (LOC100166522)	1
Ap-mir-X2	GTAAGAATAATGATCCATTAGA	GTAAGAATAATGATCCATTAGAAGGTATACAAATAAATCATCTAATAGATCATTTTTCCGACAG	EQ113784	-1	miRDeep/GR4500	/	exon	ACYPI007683 (LOC100166843)	1
Ap-mir-X20	TTGTCTTGTGTAGTCCATGATAGCATC	TTGTCTTGTGTAGTCCATGATAGCATCGAAACCATCCTCCATGGAAAATGGACAGCGCGGGTCATTC	EQ115216	1	miRDeep	/	exon	ACYPI33069 (GLEAN_13069)	0
Ap-mir-X22	TCTCGTTATATCTGACGTCGGGGAA	TCTCGTTATATCTGACGTCGGGGAATGGTATATATACCAGAACTCCAGCGTAGATACTCGATGCG	EQ128060	1	miRDeep	/	intron	ACYPI008867 (LOC100168141)	0
Ap-mir-X24	AAGCTTGAATTCAGAAATGTCGA	GGCATTTCTGTTTTCAAGCCTTATTAAAATTTTAAAATAAGCTTGAATTCAGAAATGTCGA	EQ120931	1	miRDeep	/	intergenic	/	1
Ap-mir-X25	TCTTTGGGATTTAATAGAGCCGGT	TCTTTGGGATTTAATAGAGCCGGTTGAAATTGTTTCGTATACCAGCTATCTTAAATTTCAAAAT	EQ111320	-1	miRDeep	EQ111320-cl1 (4)	intergenic	/	0
Ap-mir-X26	TGTGACTGTACTTTTCGTGGATGGGA	TGTGACTGTACTTTTCGTGGATGGGATCATTTAATATTTGTATTAAATGATCTAGTGAGCTGGGAAGAGGGGGTCGCCTACA	EQ120479	-1	miRDeep	/	exon	ACYPI31030 (GLEAN_11030)	0
Ap-mir-X26	TGTGACTGTACTTTTCGTGGATGGGA	TGTGACTGTACTTTTCGTGGATGGGATCATTTAATATTTGTACTAAATGATCTGGTGAGCTGGGAAGGGTGTCAGGTTATGTG	EQ113448	-1	miRDeep	/	intergenic	/	0
Ap-mir-X27	TGGTCCCTACAGCAAGTGCCTCCTGACG	TGGTCGTAGATGCCAAACCCAGGGTAAAACCTCACCCTGGTCCCTACAGCAAGTGCCTCCTGACG	EQ118823	1	miRDeep	/	exon	ACYPI39170 (GLEAN_19170)	0
Ap-mir-X29	AGTAGTAAGAGATCAGTTGGATA	AGTAGTAAGAGATCAGTTGGATATTGGAAGGGCTATATTTTGTCAAATTGATCTCTTATCACGCC	EQ114826	-1	miRDeep/GR4500	/	intergenic	/	0
Ap-mir-X30	TCGGCGTAACATGATGTGTGCG	TCGGCGTAACATGATGTGTGCGCTGCATTTGCGAAGTCGGACACACGTGTTATGCCGCAA	EQ120329	-1	miRDeep	/	intron	ACYPI008515 (LOC100167749)	0
Ap-mir-X31	CCAGTCTTGCATTTATTCCACT	GGGGATAATTGTAGGACTTACTGTGAATTTGTAATACAGCCAGTCTTGCATTTATTCCACT	EQ127020	-1	miRDeep/GR4500	/	intron	ACYPI000930 (LOC100159571)	0
Ap-mir-X32	TACGGTTTAGACTATTCATTTT	AATGAATAGTCTGCACTGTTCAATCTCTACCGAATTCGTGTACGGTTTAGACTATTCATTTT	EQ125281	1	miRDeep/GR4500	/	intron	ACYPI55270 (GLEAN_35270)	0
Ap-mir-X33	AAAGACGTAAATGTTACCTGCG	TTGGTAACATCAACCTCTTTAGCGAATATTTGACGCACTAAAGACGTAAATGTTACCTGCG	EQ117794	-1	miRDeep/GR4500	EQ117794-cl1 (4)	intron	ACYPI008211 (LOC100167414)	1
Ap-mir-X34	AGGTAACAGGTTTGTTTTGTGA	AGGTAACAGGTTTGTTTTGTGAGTGATAAATTTAAAACTTCCCAGACGAACTCTGTTACCCCA	EQ117794	-1	miRDeep/GR4500	EQ117794-cl1 (4)	intron	ACYPI008211 (LOC100167414)	1
Ap-mir-X35	TTGCTTTTTAACAAGTTTCACTA	GGGAAATTTGTTAAGAAGCAAAGTGTTAAATATTCCTTGCTTTTTAACAAGTTTCACTA	EQ116818	-1	miRDeep/GR4500	EQ116818-cl1 (4)	intergenic	/	0
Ap-mir-X36	TGTTAGTATAACTCTTAGTAACA	TGTTAGTATAACTCTTAGTAACAGTGAATTTTAAAATTGTGACTAGAGTTTATACTACCGAT	EQ111320	-1	miRDeep/GR4500	EQ111320-cl1 (4)	intergenic	/	0
Ap-mir-X37	TCCACGGACATCCATTTTTGTGA	ACAAGAATGGTTGCCCGTGAACGTGGTAATTTGATTCGTCCACGGACATCCATTTTTGTGA	EQ117286	-1	miRDeep/GR4500	/	intergenic	/	1
Ap-mir-X38	TGCAACTGTACAATGACAATAGTAGGA	TGCAACTGTACAATGACAATAGTAGGATTATAGGGGTCTATAAACCTACTAATATAAGGTACAGCTGCATC	EQ122305	-1	miRDeep/GR4500	/	exon	ACYPI34518 (GLEAN_14518)	0
Ap-mir-X38	TGCAACTGTACAATGACAATAGTAGGA	TGCAACTGTACAATGACAATAGTAGGATTATAGGGGTCTATAAACCTACTAATATAAGGTACAGCTGCATC	EQ124127	-1	miRDeep/GR4500	/	exon	ACYPI20719 (GLEAN_00719)	0
Ap-mir-X39	TTACTGGTCATCGTCTTAACTT	ATTAAGACGATGACCAGATAACCGTCTAAAGCAGGTTTGGTCCCATGTTACTGGTCATCGTCTTAACTT	EQ112947	1	miRDeep	/	intergenic	/	0
Ap-mir-X39	TTACTGGTCATCGTCTTAACTT	ATTAAGACGATGACCAGATAACCGTCTAAAGCAGGTTTGGTCCCATGTTACTGGTCATCGTCTTAACTT	EQ120312	-1	miRDeep	/	intergenic	/	0
Ap-mir-X4	CTAAGTAGTAGCGCCAACGGTGA	CTAAGTAGTAGCGCCAACGGTGAATTGATTTTAAATATGTCACCTGCGTACTACTGCTTACCA	EQ112809	-1	miRDeep/GR4500	EQ112809-cl1 (2)	intergenic	/	0
Ap-mir-X40	ATTGGTTTCTAGATCTCAGCA	ATTGGTTTCTAGATCTCAGCATATAAATTGATTGTTGCTGGGACTTAGAAAGCAATAT	EQ114275	1	miRDeep/GR4500	EQ114275-cl1 (5)	intergenic	/	1
Ap-mir-X40	ATTGGTTTCTAGATCTCAGCA	ATTGGTTTCTAGATCTCAGCATATAAATTGATTGTTGCTGGGACTTAGAAAGCAATAT	EQ114275	1	miRDeep/GR4500	EQ114275-cl1 (5)	intergenic	/	1
Ap-mir-X40	ATTGGTTTCTAGATCTCAGCA	ATTGGTTTCTAGATCTCAGCATTTAAATTGATTGTTGCTGGGATTTAGAAACCAATAT	EQ114275	1	miRDeep/GR4500	EQ114275-cl1 (5)	intergenic	/	1
Ap-mir-X40	ATTGGTTTCTAGATCTCAGCA	ATTGGTTTCTAGATCTCAGCATTTAAATTGATTGTTGCTGGGATTTAGAAAGCAATAT	EQ114275	1	miRDeep/GR4500	EQ114275-cl1 (5)	intergenic	/	1
Ap-mir-X40	ATTGGTTTCTAGATCTCAGCA	ATTGGTTTCTAGATCTCAGCATTTAAATTGATTGTTGCTGGGATTTAGAAAGCAATAT	EQ114275	1	miRDeep/GR4500	EQ114275-cl1 (5)	intergenic	/	1
Ap-mir-X41	TTACAAAACATTCAGAATTTTG	AAATTCTGAATGTTATTGTAGACATTCTATGATTTTAAATGTTACAAAACATTCAGAATTTTG	EQ116818	-1	miRDeep	EQ116818-cl1 (4)	intergenic	/	1
Ap-mir-X43	TGGGGTTTCAATAGGCATTTACC	TGGGGTTTCAATAGGCATTTACCCGACATTTAACGAGAGGCAATGCCCTTAGAAATCCCATG	EQ123794	1	miRDeep/GR4500	/	intergenic	/	0
Ap-mir-X44	TCAGGTACCAAGTGATTTCTGA	TCAGGTACCAAGTGATTTCTGAGTAATTAAACAAACATCAGTAATCTCTGGGTATCTTAAC	EQ120876	-1	miRDeep	EQ120876-cl1 (2)	intron	ACYPI009656 (LOC100168998)	0
Ap-mir-X45	AAAAACGTCAAAACACGGTGG	ACCGTGTTTTCCCGGTTTTCTGTATCATCCATATCGTGGAAAAACGTCAAAACACGGTGG	EQ117007	-1	miRDeep	/	intergenic	/	1
Ap-mir-X47	CAGCCGGTGGTGACTGTTTCCACA	TGGTAACTCCACCACCGATTGCGTTTTTAATTTTGTTCCGCAGCCGGTGGTGACTGTTTCCACA	EQ113365	1	miRDeep	EQ113365-cl1 (2)	intergenic	/	0
Ap-mir-X48	TTAAAGCTTTGATGACGGGATA	TCTTGTTCATCAAAGTTTTAGGTCGTACACGTCTATAGGAACACTTAAAGCTTTGATGACGGGATA	EQ117794	-1	miRDeep/GR4500	EQ117794-cl1 (4)	intron	ACYPI008211 (LOC100167414)	1
Ap-mir-X49	GAGGGCAGATTATTTCTGATAC	GAGGGCAGATTATTTCTGATACGATTTTGACTTTTGACAGGTAACAGAGTAATTCTGTCCTTCT	EQ125307	-1	miRDeep	/	intergenic	/	1
Ap-mir-X5	CACATTAAGGACTCATATTGGAG	TCAGTATGTGTCCTTTTATGTGCTGTGCTATATTATCAAAACACATTAAGGACTCATATTGGAG	EQ122300	-1	miRDeep	EQ122300-cl1 (3)	intergenic	/	0
Ap-mir-X5	CACATTAAGGACTCATATTGGAG	TCAGTATGTGTCCTTTTATGTGCTGTGCTATATTATCAAAACACATTAAGGACTCATATTGGAG	EQ122300	-1	miRDeep	EQ122300-cl1 (3)	intergenic	/	0
Ap-mir-X5	CACATTAAGGACTCATATTGGAG	TCAGTATGTGTCCTTTTATGTGCTGTGCTATATTATCAAAACACATTAAGGACTCATATTGGAG	EQ122300	-1	miRDeep	EQ122300-cl1 (3)	intergenic	/	0
Ap-mir-X51	TGAATTCTTATGTGAGCTTTGC	TGAATTCTTATGTGAGCTTTGCTAGGTTAACAAAACTCCTATTAGAATTTGTACAATTCATA	EQ110842	-1	miRDeep	/	intergenic	/	0
Ap-mir-X52	CGGTCTGTCACGGAACACGGGA	CCGTGTTCTGTGACTGACTCGGCTGGCAACGGACTGAGCCCTCCGGTCTGTCACGGAACACGGGA	EQ114273	-1	miRDeep	/	intergenic	/	0
Ap-mir-X52	CGGTCTGTCACGGAACACGGGA	CCGTGTTCTGTGACTGACTCGGCTGGCAACGGACTGAGCCCTCCGGTCTGTCACGGAACACGGGA	EQ117600	-1	miRDeep	/	intergenic	/	0
Ap-mir-X52	CGGTCTGTCACGGAACACGGGA	CCGTGTTCTGTGACTGACTCGGCTGGCGCCGGACTGGCGGGGGCCAGCCGGTCTGTCACGGAACACGGGA	EQ113797	-1	miRDeep	/	intergenic	/	0
Ap-mir-X54	CAGAATAAGGGCACACTAGATTAACG	CAGAATAAGGGCACACTAGATTAACGTACAAAACCAGTTTTGACCATATTCGCCTGGTGTGCTCTTATTCTGAA	EQ120478	1	miRDeep	/	intergenic	/	0
Ap-mir-X55	TCTTAATTCGTGGTTATAGCAGT	CGTTCTAACCACGGATTAAGATAATATAATATCTCGACGTATCTTAATTCGTGGTTATAGCAGT	EQ125285	1	miRDeep/GR4500	/	intron	ACYPI007342 (LOC100166474)	0
Ap-mir-X56	TTATAGATAATACAAGCATAT	TTATAGATAATACAAGCATATAGTTTTTTTTTATTTTTTTTTCAAACGTATATGCTTGTACATATCTATATCT	EQ113030	-1	miRDeep	/	intergenic	/	1
Ap-mir-X57	CAAAACATTCAAAACTCCCTAC	AGGGAGTTTTGAATGTTGTTGTAAAATATTTAAACAATACAAAACATTCAAAACTCCCTAC	EQ116818	-1	miRDeep/GR4500	EQ116818-cl1 (4)	intergenic	/	0
Ap-mir-X57	CAAAACATTCAAAACTCCCTAC	GGGGAGTTTTGAATGTTGTTGTATAATATTTAAACAATTCAAAACATTCAAAACTCCCTAC	EQ116818	-1	miRDeep/GR4500	EQ116818-cl1 (4)	intergenic	/	0
Ap-mir-X58	TACAGTTGTACGCTAATAAATT	TACAGTTGTACGCTAATAAATTGTATTTATTTTATAGTAATTTATTAGCGTATAACTGTGTA	EQ124920	1	miRDeep/GR4500	/	intron	ACYPI006251 (LOC100165294)	1
Ap-mir-X59	TGGTAACTCCAAACCATTGCCGG	TGGTAACTCCAAACCATTGCCGGCGTTTTATTTTGTATCCCGCAATGGTTGGAAGTTCCTCA	EQ113365	1	miRDeep	EQ113365-cl1 (2)	intergenic	/	0
Ap-mir-X60	TGTGAACTGGTCATGCTCTTAA	GAGAGCATGACCAGTGTGCCATATAAAACCTTTTTCTCATGTGAACTGGTCATGCTCTTAA	EQ115279	-1	miRDeep	/	intron	ACYPI007303 (LOC100166431)	0
Ap-mir-X61	TCGGGAAGGCAGCTGCGGCGGACT	TCGGGAAGGCAGCTGCGGCGGACTGTGCAGGTTCGTGCCCAACATTCCAGTCCGTCCAACTCCTTTCCGTTT	EQ110776	1	miRDeep	/	exon	ACYPI35706 (GLEAN_15706)	0
Ap-mir-X62	TGATCGGTATTTGTTTTTGTCGTAGT	TGATCGGTATTTGTTTTTGTCGTAGTAGCGTATTTGTTGTACGGCATTAGTGATGATGGACGGT	EQ111854	-1	miRDeep	/	intergenic	/	0
Ap-mir-X63	TCACTGGTGACAATTCATGAAG	CCATGAATTGTTTCTAGTTGGTATTTGGTACTCATAATTAAACTCTATCACTGGTGACAATTCATGAAG	EQ117794	-1	miRDeep	EQ117794-cl1 (4)	intron	ACYPI008211 (LOC100167414)	1
Ap-mir-X64	GTAGGCCGGCGGAAACTACTAG	AGTTGTTTCAACCGGTCTTCAGCGACTATAAAACAATGTTTGTAGGCCGGCGGAAACTACTAG	EQ113776	1	miRDeep	/	intron	ACYPI008930 (LOC100168206)	1
Ap-mir-X66	TGAGATCTTGATAAACTCGCCT	TGAGATCTTGATAAACTCGCCTGTGAATTTTTAAAACTAGGCGAGGATATAAAGATCTTATT	EQ112303	1	miRDeep	/	intergenic	/	1
Ap-mir-X67	TGAGCGGATGAGTAGAGGCGTAG	TCGCTGTCTCGCTCAATCGCTCGTCGATCGCAATAACATTCTCGATGAGCGGATGAGTAGAGGCGTAG	EQ122835	1	miRDeep	/	intergenic	/	0
Ap-mir-X68	AAGGAACGTTAAAAACCATTGT	AAGGAACGTTAAAAACCATTGTGTATATGTTTAAATCCTTAAATGTTAAAACAACAATGGTGTTTTTCGTTTCTATA	EQ114836	1	miRDeep	/	intergenic	/	1
Ap-mir-X68	AAGGAACGTTAAAAACCATTGT	AAGGAACGTTAAAAACCATTGTGTATATGTTTGAATCCTTAACTTTTACAACGACAATGGTGTTTTTCGTTTCTATA	EQ122473	1	miRDeep	/	intron	ACYPI008326 (LOC100167533)	1
Ap-mir-X69	TGCATTCTTTGAGCTTAGCATGATGGCT	CACATCATGATTCTCGTGAAGAGGGAGTTTACTCTCTCCCATGCATTCTTTGAGCTTAGCATGATGGCT	EQ123814	1	miRDeep	/	exon	ACYPI38801 (GLEAN_18801)	0
Ap-mir-X70	AACCAGATGTTGTAAGAACGA	GTTCTTACAATTGCCGGTTAAGTGTCGATTAACTTTAACCAGATGTTGTAAGAACGA	EQ115791	-1	miRDeep/GR4500	/	intergenic	/	0
Ap-mir-X70	AACCAGATGTTGTAAGAACGA	GTTCTTACAATTGCCGGTTAAGTGTCGATTAACTTTAACCAGATGTTGTAAGAACGA	EQ132100	-1	miRDeep/GR4500	/	intergenic	/	0
Ap-mir-X71	CCACGGTTGAATAAGGTACCATA	AGGTAACTTATTCACTGTGCGAGTGTTGTGTTTGAAAATCCCACGGTTGAATAAGGTACCATA	EQ111320	-1	miRDeep/GR4500	EQ111320-cl1 (4)	intergenic	/	0
Ap-mir-X72	TGGGGCATGTGTAGAGGAATGCAG	TGGGGCATGTGTAGAGGAATGCAGCTATAACTGCTGCGTCTTGCACATGTTCTCGA	EQ111329	-1	miRDeep	/	exon	ACYPI51555 (GLEAN_31555)	0
Ap-mir-X73	TCAAAACACAGTAGACCACCCTCGACG	TCGTGGTAGTCTGCTGTGTTTTTTTTGGACTCAAAACACAGTAGACCACCCTCGACG	EQ111967	-1	GR4500	/	exon	ACYPI34317 (GLEAN_14317)	0
Ap-mir-X74	GCCTGGTGTGCTCTTATTCTGAA	CAGAATAAAAGCAGACCAGATTTATGTAGCAAATCCAGTTTTGACCGTGGCCGCCTGGTGTGCTCTTATTCTGAA	EQ126587	-1	GR4500	/	intergenic	/	0
Ap-mir-X76	AAGTAGCTAATTGGGAAGCTGT	AAGTAGCTAATTGGGAAGCTGTTGCAAATGATAAACACAGCTTCTTAATTAACTAATTTG	EQ114774	1	GR4500	/	exon	ACYPI42199 (GLEAN_22199)	0
Ap-mir-X77	TACACATTGGGGTAAATTGACGA	TACACATTGGGGTAAATTGACGATCGTCATCTTACCCGCGTCAATTTACCCCAACTGGTAAT	EQ115818	-1	GR4500	/	intergenic	/	0
Ap-mir-X78	ATATCTATGGACCGACCGGCAA	GTCGACCGACCCATAGATATTAAAGATATCTATAATATCTTTAATATCTATGGACCGACCGGCAA	EQ115364	-1	GR4500	/	intergenic	/	0
Ap-mir-X79	ATTGCACACTGGACGGTTTTTC	ATTGCACACTGGACGGTTTTTCAGTAGCACAAAATATTTACTGCAACCGAAAAACCATTCAGTGAGCAATCT	EQ111717	1	GR4500	/	intron	ACYPI003781 (LOC100162636)	1
Ap-mir-X8	TTAGTGGATTCGCCTGTTGACACCGGC	TTAGTGGATTCGCCTGTTGACACCGGCACCCTGGTCATGACCACCATCTCACCAGGGTTAGGTTAGGCAGGTCCGCCAGGG	EQ128601	1	miRDeep	/	intergenic	/	0
Ap-mir-X80	GCAGTTCGCGATAAGCGGCCG	ATCGTTTATCGCGAACCGCTATGTGATTTAAAATTTAGCAGTTCGCGATAAGCGGCCG	EQ118839	1	GR4500	EQ118839-cl1 (3)	intron	ACYPI000314 (LOC100158894)	0
Ap-mir-X81	CGGACATTGTAAGAACGGCCCA	CGGACATTGTAAGAACGGCCCATAGGCTTGTTATTATAATTTCCTGT	EQ110887	1	GR4500	/	intergenic	/	0
Ap-mir-X82	ACTGGAGTTGGCTAACAGATGAA	CATTTGTTAGCCACCCGTCCAGTGGCGAAATTACGATCAAACACTGGAGTTGGCTAACAGATGAA	EQ118017	1	GR4500	/	intergenic	/	0
Ap-mir-X83	AAGTTTAGATTGGTCGAGCGGAGT	AAGTTTAGATTGGTCGAGCGGAGTGGTACGGGGTTACCCCGCAAAATGTTTGTCCACTACGCTGCTTGTCTAAACTTTA	EQ118781	-1	GR4500	/	intron	ACYPI32749 (GLEAN_12749)	0
Ap-mir-X84	ATCTGTTTTTGTTTGTCGGTTT	ATCTGTTTTTGTTTGTCGGTTTTTAAAAAACCAACATACGAACACAGATAA	EQ124859	1	GR4500	/	intron	ACYPI009325 (LOC100168644)	1
Ap-mir-X85	TGTTAATTTAGTCGGTGGCGT	TGTTAATTTAGTCGGTGGCGTAAACCAGTGCTTTGATTAAACAGCACGGGCGGCGCTAGGGATTGAATTAGCAAG	EQ111799	1	GR4500	/	intergenic	/	1
Ap-mir-X86	AACCGGACATTGTAAGAATGGC	CGTTCTTACAATATCTGGTTAAGTGTGGGTTAACTTTAACCGGACATTGTAAGAATGGC	EQ121058	-1	GR4500	/	intergenic	/	0
Ap-mir-X87	CTAGCTATGTATAAAGGACTCG	AGTCCTTTATACATACATGCGCACAACAAATCTGCTCCACCTAGCTATGTATAAAGGACTCG	EQ124565	1	GR4500	/	intergenic	/	0
Ap-mir-X88	ATAGAACCCGTTTAAGCGGTAG	ATCGTTTTTAACGTATTACTATGTGTATATATTAAAACATAGAACCCGTTTAAGCGGTAG	EQ118839	1	GR4500	EQ118839-cl1 (3)	intron	ACYPI000314 (LOC100158894)	0
Ap-mir-X89	TCATTTGATGGATTGAAGCGAT	TCATTTGATGGATTGAAGCGATTCTAAACTTTTTCATCGCTTCAATCCATCAAATGAAA	EQ126027	-1	GR4500	/	intergenic	/	1
Ap-mir-X9	TAAGACATTATCTGAAGATTTC	TAAGACATTATCTGAAGATTTCATTAGAGAATTTTCAGATAAAGTTTATTG	EQ117322	-1	miRDeep	/	intron	ACYPI004758 (LOC100163693)	1
Ap-mir-X90	AATGACAACAGTTGGCAGCCAC	AGCTTCTTCCTGTTGTCATTGTTTGAAATAATTATTAAATTACAATGACAACAGTTGGCAGCCAC	EQ126523	-1	GR4500	/	intergenic	/	1
Ap-mir-X91	TTTTTGTCATGCCTGCGGCG	ATGCAGGTGTGACAAAAAAGATTTAAGATATAAAATATATTTTTGTCATGCCTGCGGCG	EQ128519	1	GR4500	/	intergenic	/	1
Ap-mir-X92	GCAGTTCGTGATATTCGGCCG	ACCTAATATCATGAATTGCTATGTAGTTTAAAATTTAGCAGTTCGTGATATTCGGCCG	EQ118839	1	GR4500	EQ118839-cl1 (3)	intron	ACYPI000314 (LOC100158894)	1
Ap-mir-X93	TAAAATAATCGACCAATGATCGTCTAG	TAAAATAATCGACCAATGATCGTCTAGGTCAGGGTTCAACACCTAATGATCGTTGGTAAAATATTTTACC	EQ117361	1	GR4500	/	intergenic	/	0
Ap-mir-X94	AATCAAGTAGACTTGATG	TCAAATCTACTTGAGATTGGCCAGTCCACATATTTTATATTATCCCCCAAAATCAAGTAGACTTGATG	EQ112894	1	GR4500	/	intergenic	/	1
Ap-mir-X95	TTGGCATGCTTGTACATATTGCT	TGGTATGTACACGCATACACAAATCAAAATGCTTGGGCATATTTGGCATGCTTGTACATATTGCT	EQ113294	-1	GR4500	/	intron	ACYPI003522 (LOC100162366)	0
Ap-mir-X96	AAGCGGCACTTCTCTTTGGCTAT	AAGCGGCACTTCTCTTTGGCTATTTATTTCTTAATAATCTATGGATATAGCCAAATTTTAGTGCTTCTTGA	EQ115325	1	GR4500	/	intergenic	/	0
Ap-mir-X97	TTATGTGTCACAAAAGACATGTT	TTATGTGTCACAAAAGACATGTTAAACCTTTCTTAAACTATGTCTTATGTGACACACAAAT	EQ119772	-1	GR4500	/	intron	ACYPI010056 (LOC100169439)	0
Ap-mir-X98	TTATGTATAGCACTCAACAGGAAGTGGC	TTATGTATAGCACTCAACAGGAAGTGGCCAGGTTCGCCGAGCAAATCCTGTGAGTGCTAGAGCGTGGGT	EQ110877	-1	GR4500	/	intergenic	/	0
Ap-mir-X98	TTATGTATAGCACTCAACAGGAAGTGGC	TTATGTATAGCACTCAACAGGAAGTGGCCAGGTTCGCCGAGCAAATCCTGTGAGTGCTAGAGCGTGGGT	EQ125002	1	GR4500	/	intergenic	/	0
Ap-mir-X98	TTATGTATAGCACTCAACAGGAAGTGGC	TTATGTATAGCACTCAACAGGAAGTGGCCAGGTTCGCCGAGCAAATCCTGTGAGTGCTAGAGCGTGGGT	EQ125460	-1	GR4500	/	intergenic	/	0
Ap-mir-X99	TAAGCGTTTGTCCAGAAGTAGGCCTAG	AGGCGTTTTTGTTTAATATGCTCGGCCCAAGTTAAGCGTTTGTCCAGAAGTAGGCCTAG	EQ125757	1	GR4500	/	exon	ACYPI28536 (GLEAN_08536)	0
Ap-mir-X99	TAAGCGTTTGTCCAGAAGTAGGCCTAG	AGGCGTTTTTGTTTAATATGCTCGGCCCAAGTTAAGCGTTTGTCCAGAAGTAGGCCTAG	EQ113805	1	GR4500	/	intergenic	/	0
Ap-mir-X99	TAAGCGTTTGTCCAGAAGTAGGCCTAG	AGGCGTTTTTGTTTAATATGCTCGGCCCAAGTTAAGCGTTTGTCCAGAAGTAGGCCTAG	EQ122771	1	GR4500	/	intron	ACYPI007415 (LOC100166556)	0
