# Supplementary material for: Bioinformatic prediction, deep sequencing of microRNAs and expression analysis during phenotypic plasticity in the pea aphid, Acyrthosiphon pisum
Source: BMC Genomics. 2010 May 5;11:281. doi: 10.1186/1471-2164-11-281 (PMC2880305; doi:10.1186/1471-2164-11-281)
Supplement: Additional file 2 — Abundance of A. pisum miRNA candidates and their mir* within the Solexa reads. Abundance of A. pisum miRNA and miRNA candidates and their corresponding mir* within the the Solexa reads. A. pisum predicted microRNAs were designated as miRNAs if they have abundant reads (≥5) and/or their corresponding mir* were identified within the reads, otherwise they are designated as miRNA candidates. [file 1471-2164-11-281-S2.XLS]

## Sheet: Feuil1
Name	Mature	Effectif	mir*	Effectif mir*	miRNA/candidates
Ap-bantam	TGAGATCATTGTGAAAGCTAAT	1700	TGGTTTTCACTTTGATCTGTCAGA	213	miRNA
Ap-let-7	TGAGGTAGTTGGTTGTATAGT	205	TATACAATCGGCTAACTTTACT	1	miRNA
Ap-mir-1	TGGAATGTAAAGAAGTATGGAG	281630	CCGTACTTCTTGTATGTTCGCATA	10	miRNA
Ap-mir-10	TACCCTGTAGATCCGAATTTGT	10860	AAATTCGGTTCTAGAGAGGTTT	24329	miRNA
Ap-mir-100	GACCCGTAGATCCGAACTTGTG	7			miRNA
Ap-mir-1000	ATATTGTCCTGTCACAGCAGTA	63	CTGCTGTCGCGGGACATTTTCG	2	miRNA
Ap-mir-124	TAAGGCACGCGGTGAATGCCA	77			miRNA
Ap-mir-137	TTATTGCTTGAGAATACACGTA	0	CCGCGTATTCTTGGGACATAA	13	miRNA
Ap-mir-13a	TATCACAGCCACTTTGATGAGC	227			miRNA
Ap-mir13b	TATCACAGCCGTTTTTGAC	1			miRNA candidate
Ap-mir-14	TCAGTCTTTTTCTCTCTCCTAT	3	CGGAGAGAGATAACAGGCTTTGGCT	2553	miRNA
Ap-mir-184a	TGGACGGAGAACTGATAAAGGA	469	CTTTATCATTCTCTGGTCTTGT	5	miRNA
Ap-mir-184b	TGGACGGAGAACTGATAAGGGCT	1494			miRNA
Ap-mir-190	AGATATGTTTGATATTCTTG	841			miRNA
Ap-mir-219	TGATTGTCCAAACGCAATTCTTG	3	AGGATTGAGTAGGGACGTCAAC	23	miRNA
Ap-mir-228	AATGGCACTGAAAGAATTCACGGG	5798			miRNA
Ap-mir-252	CTAAGTACTAGTGCCGCGGGAG	167			miRNA
Ap-mir-263b	CTTGGCACTGGAAGAATTCACAGA	98			miRNA
Ap-mir-275	TCAGGTACCTGAAGTAGCGCG	6548	GGCTGCTACAGGCACTCTTAGACT	8	miRNA
Ap-mir-276	AGCGAGGTATAGAGTTCCTACG	1057	TAGGAACTTCATACCGTGCTCT	229014	miRNA
Ap-mir-277	TAAATGCACTATCTGGTACGACA	78			miRNA
Ap-mir-278	TCGGTGGGACTTTCGTTCGTTT	87	ACGGACGAAGGTTTCATCAATC	18	miRNA
Ap-mir-279a	TGACTAGATCCACACTCATCC	75	ATGGGTGTGTGTCTAGTGACATG	17	miRNA
Ap-mir-279b	TGACTAGATCTACACTCATCA	394	GTGGGTGTTTTTCTAGTCGACA	1	miRNA
Ap-mir-281	TGTCATGGAGTTGCTCTCTTT	0			miRNA candidate
Ap-mir-29b	TAGCACCATTTGAAACCAGT	18			miRNA
Ap-mir-2a-1a	TATCACAGCCAGCTTTGATGAGCG	346	CTCACAAAGTAACTGTGAAATG	3	miRNA
Ap-mir-2a-1b	TATCACAGCCAGCTTTGTATGAGCA	127	CTCGTCAAAGTGGTTGTGAAACG	15	miRNA
Ap-mir-2b	CCGTCAAAGCGGGCTGTCGTA	1316	TCACAGCCAGCTTTGATGAGCA	1018	miRNA
Ap-mir-305	ATTGTACTTCATCAGGTGCTCTG	0			miRNA candidate
Ap-mir-307	CCACAACCTCCTTGAGTGAGCGA	7			miRNA
Ap-mir315	TTTTGATTGTTGCTCAGAAAGCC	334	CTTTCTAGCAATAATCATGACC	1	miRNA
Ap-mir-316	TGTCTTTTTCCGCTTTGCTGCCG	9			miRNA
Apmir-317	TGAACACAGCTGGTGGTATCT	4111			miRNA
Ap-mir-34	TGGCAGTGTGATTAGCTGGTT	759			miRNA
Ap-mir-7	TGGAAGACTAGTGATTTTGTTGTT	621			miRNA
Ap-mir-71	TGAAAGACATGGGTAGTGAGATG	640	TCTCACTATCTTGTCTTTCATG	8	miRNA
Ap-mir-76	TTCGTTGTCGATGAAACCTTGA	5			miRNA
Ap-mir-79	TAAAGCTAGATTACCAAAGCAT	0			miRNA candidate
Ap-mir-8	TAATACTGTCAGGTAATGATGTC	5936	CGTCTTACTTGGGCAGGATTAGA	19	miRNA
Ap-mir-87a	GTGAGCAAAGTTTCAGGCGTGT	918	TCGCCTGAAACTTGCTTTGACCT	4	miRNA
Ap-mir-87b	GTGAGCAAAGTTTCAGGTGTGC	439			miRNA
Ap-mir-927	TTTAGAATTCCTACGCTTTACC	197	CAAAGCGTTTGAATTGTAAAAC	8	miRNA
Ap-mir-929	AAATTGACTCTAGTAGGGAG	139			miRNA
Ap-mir-92a	TATTGCACATGTCCCGGCCAAT	82			miRNA
Ap-mir-92b	TATTGCACTTGACCCAGCCTGC	393			miRNA
Ap-mir-965	TAAGCGTATAGCTTTTCCCCTT	0	GAGGAAAAGTTATAACGGTTATG	161	miRNA
Ap-mir-971	TTGGTGTTCAACCTTACAGTGAG	21	CACTTTAAGTTTGAGCACCAAGC	3	miRNA
Ap-mir-993	GAAGCTCGTCTCTACAGGTATCT	522			miRNA
Ap-mir-996	TGACTAGAGTTACACTCGTCA	69			miRNA
Ap-mir-998	TAGCACCATGGAATTCAGCTG	4786			miRNA
Ap-mir-9a	TCTTTGGTTATCTAGCTGTATGA	360	ATAGGTCTAGGTGACCGAAGTTA	9	miRNA
Ap-mir-9c	TCTTTGGTATTCTAGCTGTAG	0			miRNA candidate
Ap-mir-9c2	TCTTTGGTACTTTAGCTGTAG	8			miRNA
Ap-mir-iab4	ACGTATACTAAATGTATCCTGA	0			miRNA candidate
Ap-mir-X100	TGGAGAACGAATGCGAACGAGTGCGAA	1			miRNA candidate
Ap-mir-X101	AATCACTGTTACGCTAGAATGTT	1			miRNA candidate
Ap-mir-X102	ATTAGGATATACCACGGACTAC	1			miRNA candidate
Ap-mir-X103	TGCGACGGAACAGCATGATCAGAAT	1			miRNA candidate
Ap-mir-X104	TTGCGCAACAAAATGTAGCAGCCGGT	1			miRNA candidate
Ap-mir-X105	CAAATTGACTATGCATATGGACA	1			miRNA candidate
Ap-mir-X106	AAGAACTTTCAACAGCTAGCA	1			miRNA candidate
Ap-mir-X107	CAATAAGAAGTGGAGGACTACG	1			miRNA candidate
Ap-mir-X108	CATTGAACGCAAGCATTAACGGA	3			miRNA candidate
Ap-mir-X109	TCCATCTTGAAGAAGACCCAA	1			miRNA candidate
Ap-mir-X11	TTACTGGACATTGTAAGAACGG	12			miRNA
Ap-mir-X110	ATACCAAAGAAAGGACCAAC	1			miRNA candidate
Ap-mir-X111	TTCGGATTGGTAGTCGCTTCGTCGGAA	1			miRNA candidate
Ap-mir-X12	ATTGGTAACACATACGTCTTTAG	54			miRNA
Ap-mir-X14	CGGTCTGTCGCAGAACACGGCA	687			miRNA
Ap-mir-X15	CCGGACATTGTGAGAACGGCTC	16			miRNA
Ap-mir-X18	AAAGAATAGAAAATCGAAGGTG	1962			miRNA
Ap-mir-X19	TACTGACTTTCTAATTGATTTA	1	AATTAATTGGAGAGTCAGTAGC	1	miRNA
Ap-mir-X2	GTAAGAATAATGATCCATTAGA	6	TAATAGATCATTTTTCCGACAG	1	miRNA
Ap-mir-X20	TTGTCTTGTGTAGTCCATGATAGCATC	10			miRNA
Ap-mir-X22	TCTCGTTATATCTGACGTCGGGGAA	29			miRNA
Ap-mir-X24	AAGCTTGAATTCAGAAATGTCGA	10			miRNA
Ap-mir-X25	TCTTTGGGATTTAATAGAGCCGGT	61			miRNA
Ap-mir-X26	TGTGACTGTACTTTTCGTGGATGGGA	3			miRNA candidate
Ap-mir-X27	TGGTCCCTACAGCAAGTGCCTCCTGACG	1			miRNA candidate
Ap-mir-X29	AGTAGTAAGAGATCAGTTGGATA	426	TCAAATTGATCTCTTATCACGCC	125	miRNA
Ap-mir-X30	TCGGCGTAACATGATGTGTGCG	10			miRNA
Ap-mir-X31	CCAGTCTTGCATTTATTCCACT	79	GGGGATAATTGTAGGACTTACT	15	miRNA
Ap-mir-X32	TACGGTTTAGACTATTCATTTT	5			miRNA
Ap-mir-X33	AAAGACGTAAATGTTACCTGCG	5			miRNA
Ap-mir-X34	AGGTAACAGGTTTGTTTTGTGA	12			miRNA
Ap-mir-X35	TTGCTTTTTAACAAGTTTCACTA	86	GGGAAATTTGTTAAGAAGCAAAG	26	miRNA
Ap-mir-X36	TGTTAGTATAACTCTTAGTAACA	12	TGACTAGAGTTTATACTACCGAT	5	miRNA
Ap-mir-X37	TCCACGGACATCCATTTTTGTGA	90	ACAAGAATGGTTGCCCGTGAACG	65	miRNA
Ap-mir-X38	TGCAACTGTACAATGACAATAGTAGGA	7			miRNA
Ap-mir-X39	TTACTGGTCATCGTCTTAACTT	3	ATTAAGACGATGACCAGATAACC	1	miRNA
Ap-mir-X4	CTAAGTAGTAGCGCCAACGGTGA	880			miRNA
Ap-mir-X40	ATTGGTTTCTAGATCTCAGCA	1031	CTGGGATTTAGAAACCAATAT	1	miRNA
Ap-mir-X41	TTACAAAACATTCAGAATTTTG	1416	AAATTCTGAATGTTATTGTAGACA	205	miRNA
Ap-mir-X43	TGGGGTTTCAATAGGCATTTACC	16			miRNA
Ap-mir-X44	TCAGGTACCAAGTGATTTCTGA	4823			miRNA
Ap-mir-X45	AAAAACGTCAAAACACGGTGG	16			miRNA
Ap-mir-X47	CAGCCGGTGGTGACTGTTTCCACA	43			miRNA
Ap-mir-X48	TTAAAGCTTTGATGACGGGATA	1093			miRNA
Ap-mir-X49	GAGGGCAGATTATTTCTGATAC	20	AACAGAGTAATTCTGTCCTTCT	8	miRNA
Ap-mir-X5	CACATTAAGGACTCATATTGGAG	42			miRNA
Ap-mir-X51	TGAATTCTTATGTGAGCTTTGC	25			miRNA
Ap-mir-X52	CGGTCTGTCACGGAACACGGGA	8			miRNA
Ap-mir-X54	CAGAATAAGGGCACACTAGATTAACG	28			miRNA
Ap-mir-X55	TCTTAATTCGTGGTTATAGCAGT	1			miRNA candidate
Ap-mir-X56	TTATAGATAATACAAGCATAT	7			miRNA
Ap-mir-X57	CAAAACATTCAAAACTCCCTAC	102			miRNA
Ap-mir-X58	TACAGTTGTACGCTAATAAATT	2			miRNA candidate
Ap-mir-X59	TGGTAACTCCAAACCATTGCCGG	796	CGCAATGGTTGGAAGTTCCTCA	23	miRNA
Ap-mir-X60	TGTGAACTGGTCATGCTCTTAA	28			miRNA
Ap-mir-X61	TCGGGAAGGCAGCTGCGGCGGACT	77			miRNA
Ap-mir-X62	TGATCGGTATTTGTTTTTGTCGTAGT	1			miRNA candidate
Ap-mir-X63	TCACTGGTGACAATTCATGAAG	1			miRNA candidate
Ap-mir-X64	GTAGGCCGGCGGAAACTACTAG	26			miRNA
Ap-mir-X66	TGAGATCTTGATAAACTCGCCT	7247	GCGAGGATATAAAGATCTTATT	29	miRNA
Ap-mir-X67	TGAGCGGATGAGTAGAGGCGTAG	2			miRNA candidate
Ap-mir-X68	AAGGAACGTTAAAAACCATTGT	218	AATGGTGTTTTTCGTTTCTATA	2	miRNA
Ap-mir-X69	TGCATTCTTTGAGCTTAGCATGATGGCT	19			miRNA
Ap-mir-X70	AACCAGATGTTGTAAGAACGA	9			miRNA
Ap-mir-X71	CCACGGTTGAATAAGGTACCATA	116	AGGTAACTTATTCACTGTGCGA	18	miRNA
Ap-mir-X72	TGGGGCATGTGTAGAGGAATGCAG	4			miRNA candidate
Ap-mir-X73	TCAAAACACAGTAGACCACCCTCGACG	2			miRNA candidate
Ap-mir-X74	GCCTGGTGTGCTCTTATTCTGAA	4			miRNA candidate
Ap-mir-X76	AAGTAGCTAATTGGGAAGCTGT	3			miRNA candidate
Ap-mir-X77	TACACATTGGGGTAAATTGACGA	1			miRNA candidate
Ap-mir-X78	ATATCTATGGACCGACCGGCAA	3			miRNA candidate
Ap-mir-X79	ATTGCACACTGGACGGTTTTTC	1			miRNA candidate
Ap-mir-X8	TTAGTGGATTCGCCTGTTGACACCGGC	10			miRNA
Ap-mir-X80	GCAGTTCGCGATAAGCGGCCG	3	ATCGCTTATCGCGAACCGCTA	1	miRNA
Ap-mir-X81	CGGACATTGTAAGAACGGCCCA	2			miRNA candidate
Ap-mir-X82	ACTGGAGTTGGCTAACAGATGAA	1			miRNA candidate
Ap-mir-X83	AAGTTTAGATTGGTCGAGCGGAGT	1			miRNA candidate
Ap-mir-X84	ATCTGTTTTTGTTTGTCGGTTT	1			miRNA candidate
Ap-mir-X85	TGTTAATTTAGTCGGTGGCGT	1			miRNA candidate
Ap-mir-X86	AACCGGACATTGTAAGAATGGC	1			miRNA candidate
Ap-mir-X87	CTAGCTATGTATAAAGGACTCG	1			miRNA candidate
Ap-mir-X88	ATAGAACCCGTTTAAGCGGTAG	1			miRNA candidate
Ap-mir-X89	TCATTTGATGGATTGAAGCGAT	1			miRNA candidate
Ap-mir-X9	TAAGACATTATCTGAAGATTTC	14			miRNA
Ap-mir-X90	AATGACAACAGTTGGCAGCCAC	1			miRNA candidate
Ap-mir-X91	TTTTTGTCATGCCTGCGGCG	1			miRNA candidate
Ap-mir-X92	GCAGTTCGTGATATTCGGCCG	2			miRNA candidate
Ap-mir-X93	TAAAATAATCGACCAATGATCGTCTAG	1			miRNA candidate
Ap-mir-X94	AATCAAGTAGACTTGATG	1			miRNA candidate
Ap-mir-X95	TTGGCATGCTTGTACATATTGCT	4			miRNA candidate
Ap-mir-X96	AAGCGGCACTTCTCTTTGGCTAT	1			miRNA candidate
Ap-mir-X97	TTATGTGTCACAAAAGACATGTT	1			miRNA candidate
Ap-mir-X98	TTATGTATAGCACTCAACAGGAAGTGGC	2			miRNA candidate
Ap-mir-X99	TAAGCGTTTGTCCAGAAGTAGGCCTAG	1			miRNA candidate
