# Supplementary material for: Bioinformatic prediction, deep sequencing of microRNAs and expression analysis during phenotypic plasticity in the pea aphid, Acyrthosiphon pisum
Source: BMC Genomics. 2010 May 5;11:281. doi: 10.1186/1471-2164-11-281 (PMC2880305; doi:10.1186/1471-2164-11-281)
Supplement: Additional file 3 — miRBase accession number. miRBase accession number of A. pisum miRNAs. [file 1471-2164-11-281-S3.XLS]

## Sheet: Feuil1
Acyrthosiphon pisum microRNA	miRBase accession number
Ap-bantam	api-bantam
Ap-let-7	api-let-7
Ap-mir-1	api-mir-1
Ap-mir-10	api-mir-10
Ap-mir-100	api-mir-100
Ap-mir-1000	api-mir-1000
Ap-mir-124	api-mir-124
Ap-mir-137	api-mir-137
Ap-mir-13a	api-mir-13a
Ap-mir-14	api-mir-14
Ap-mir-184a	api-mir-184b
Ap-mir-184b	api-mir-184a
Ap-mir-190	api-mir-190
Ap-mir-210-1	api-mir-210-1
Ap-mir-210-2	api-mir-210-2
Ap-mir-219	api-mir-219
Ap-mir-228	api-mir-263a
Ap-mir-252	api-mir-252a
Ap-mir-263b	api-mir-263b
Ap-mir-275	api-mir-275
Ap-mir-276	api-mir-276
Ap-mir-277	api-mir-277
Ap-mir-278	api-mir-278
Ap-mir-279a	api-mir-279a
Ap-mir-279b	api-mir-279b
Ap-mir-29b	api-mir-29
Ap-mir-2a-1a	api-mir-2a
Ap-mir-2a-1b	api-mir-2b
Ap-mir-2b	api-mir-2c
Ap-mir-307-1	api-mir-307-1
Ap-mir-307-2	api-mir-307-2
Ap-mir-315	api-mir-315
Ap-mir-316	api-mir-316
Ap-mir-317	api-mir-317
Ap-mir-34	api-mir-34
Ap-mir-7	api-mir-7
Ap-mir-71	api-mir-71
Ap-mir-76	api-mir-981
Ap-mir-8	api-mir-8
Ap-mir-87a	api-mir-87b
Ap-mir-87b	api-mir-87a
Ap-mir-927	api-mir-927
Ap-mir-929	api-mir-929
Ap-mir-92a-1	api-mir-92a-1
Ap-mir-92a-2	api-mir-92a-2
Ap-mir-92b-1	api-mir-92b-1
Ap-mir-92b-2	api-mir-92b-2
Ap-mir-965	api-mir-965
Ap-mir-971-1	api-mir-971-1
Ap-mir-971-2	api-mir-971-2
Ap-mir-993	api-mir-993
Ap-mir-996-1	api-mir-996-1
Ap-mir-996-2	api-mir-996-2
Ap-mir-998	api-mir-998
Ap-mir-9a	api-mir-9a
Ap-mir-9c2	api-mir-9b
Ap-mir-X11-1	api-mir-3015a-1
Ap-mir-X11-2	api-mir-3015a-2
Ap-mir-X15	api-mir-3015b
Ap-mir-X70-1	api-mir-3015c-1
Ap-mir-X70-2	api-mir-3015c-2
Ap-mir-X12	api-mir-3016
Ap-mir-X14	api-mir-3017a
Ap-mir-X52-1	api-mir-3017b-1
Ap-mir-X52-2	api-mir-3017b-2
Ap-mir-X52-3	api-mir-3017b-3
Ap-mir-X18	api-mir-3018
Ap-mir-X19	api-mir-3019
Ap-mir-X2	api-mir-3020
Ap-mir-X20	api-mir-3021
Ap-mir-X22	api-mir-3022
Ap-mir-X24	api-mir-3023
Ap-mir-X25	api-mir-3024
Ap-mir-X29	api-mir-3025
Ap-mir-X30	api-mir-3026
Ap-mir-X31	api-mir-3027
Ap-mir-X32	api-mir-3028
Ap-mir-X33	api-mir-3029
Ap-mir-X34	api-mir-3030
Ap-mir-X35	api-mir-3031
Ap-mir-X36	api-mir-3032
Ap-mir-X37	api-mir-3033
Ap-mir-X38-1	api-mir-3034-1
Ap-mir-X38-2	api-mir-3034-2
Ap-mir-X39-1	api-mir-3035-1
Ap-mir-X39-2	api-mir-3035-2
Ap-mir-X4	api-mir-252b
Ap-mir-X40-1	api-mir-3036-1
Ap-mir-X40-2	api-mir-3036-2
Ap-mir-X40-3	api-mir-3036-3
Ap-mir-X40-4	api-mir-3036-4
Ap-mir-X40-5	api-mir-3036-5
Ap-mir-X41	api-mir-3037
Ap-mir-X43	api-mir-3038
Ap-mir-X44	api-mir-306
Ap-mir-X45	api-mir-3039
Ap-mir-X47	api-mir-3040
Ap-mir-X48	api-mir-3041
Ap-mir-X49	api-mir-3042
Ap-mir-X5-1	api-mir-3043-1
Ap-mir-X5-2	api-mir-3043-2
Ap-mir-X5-3	api-mir-3043-3
Ap-mir-X51	api-mir-3044
Ap-mir-X54	api-mir-3045a
Ap-mir-X74	api-mir-3045b
Ap-mir-X56	api-mir-3046
Ap-mir-X57-1	api-mir-3047-1
Ap-mir-X57-2	api-mir-3047-2
Ap-mir-X59	api-mir-2765
Ap-mir-X60	api-mir-3048
Ap-mir-X61	api-mir-3049
Ap-mir-X64	api-mir-2796
Ap-mir-X66	api-mir-3050
Ap-mir-X68-1	api-mir-3051-1
Ap-mir-X68-2	api-mir-3051-2
Ap-mir-X69	api-mir-3052
Ap-mir-X71	api-mir-3053
Ap-mir-X8	api-mir-3054
Ap-mir-X80	api-mir-3055
Ap-mir-X9	api-mir-3056
