# Supplementary material for: Bioinformatic prediction, deep sequencing of microRNAs and expression analysis during phenotypic plasticity in the pea aphid, Acyrthosiphon pisum
Source: BMC Genomics. 2010 May 5;11:281. doi: 10.1186/1471-2164-11-281 (PMC2880305; doi:10.1186/1471-2164-11-281)
Supplement: Additional file 4 — Sequencing of small RNas from A. pisum parthenogenetic colony. The results of the sequencing of small RNAs from a parthenogenetic colony of A. pisum and of the results of the analysis by microfluidic of the expression of A. pisum microRNAs in various morphs have been deposited in Gene Expression Omnibus (Go). The GO accession numbers are provided [file 1471-2164-11-281-S4.XLS]

## Sheet: Sheet1
Accession	Title	Status
GSE20110	Phenotypic plasticity in the pea aphid Acyrthosiphon pisum	approved
GSM502391	Sexuparae-Females-rep1	approved
GSM502392	Oviparae-Females-rep1	approved
GSM502393	Virginoparae-Females-rep1	approved
GSM502394	Sexuparae-Females-rep2	approved
GSM502395	Oviparae-Females-rep2	approved
GSM502396	Virginoparae-Females-rep2	approved
GSM502397	Sexuparae-Females-rep3	approved
GSM502398	Oviparae-Females-rep3	approved
GSM502399	Virginoparae-Females-rep3	approved
GSM502519	small RNAs-parthenogenetic	approved
